# Supplementary material for: Identification of the Interacting Domains Between Tissue Factor and β1-Integrin and the Signalling Properties of the Two Fibronectin-like Domains of Tissue Factor
Source: Cancers (Basel). 2025 Feb 14;17(4):644. doi: 10.3390/cancers17040644 (PMC11853675; doi:10.3390/cancers17040644)
Supplement: Supplementary file 1 [file cancers-17-00644-s001.zip]

Archive with 1 entries (1 files):
- cancers-3405365-supplementary.pdf
